# Supplementary material for: Econo-ESA in semantic text similarity
Source: Springerplus. 2014 Mar 19;3:149. doi: 10.1186/2193-1801-3-149 (PMC4003000; doi:10.1186/2193-1801-3-149)
Supplement: Supplementary file 1 — Additional file 1: MSE of three models. The MSE file can be opened with MS Excel, MS Excel viewer, or OpenOffice Calc applications. This file contains MSE calculations of three models mentioned in the safe dimensional reduction section. The file shows yellow highlights on model choosing based on the MSE. A logarithmic model is chosen with coefficient values derived from Calc Solver. The file also shows blue highlights in the least squared error, which were used for critical point determinations of Wikipedia’s dimensions decrementation. (XLS 20 KB) [file 40064_2014_909_MOESM1_ESM.xls]

## Sheet: MSE
	X	Original	Logarithmic				Logistic
			OO Calc Solver		trendline excell		R
			Prediction	SE	Prediction	SE	Prediction	SE
	1000	0.742	0.752216	0.00010437	0.747447	2.96647e-05	0.767198	0.000634917
	10000	0.784	0.767332	0.000277827	0.761262	0.000517015	0.768087	0.000253222
	50000	0.782	0.777897	1.68323e-05	0.770919	0.000122796	0.772012	9.97675e-05
	100000	0.782	0.782448	2.00309e-07	0.775078	4.79203e-05	0.776851	2.65102e-05
	150000	0.781	0.785109	1.68864e-05	0.77751	1.21777e-05	0.781617	3.80805e-07
	200000	0.781	0.786998	3.59741e-05	0.779236	3.11016e-06	0.786309	2.81876e-05
	Mean Squarred Error (MSE)			7.53483e-05	<	0.000122114	<	0.000173831
			min SE	2.00309e-07
